# Supplementary material for: Oxidative stress changes the effectiveness of artemisinin in Plasmodium falciparum
Source: mBio. 2024 Feb 7;15(3):e03169-23. doi: 10.1128/mbio.03169-23 (PMC10936410; doi:10.1128/mbio.03169-23)
Supplement: Table S2 — Raw data for drug inhibition assays. [file mbio.03169-23-s0004.xlsx]

## Sheet: Sheet1
		Qinghaosu (Artemisinin) (QHS)			Dihydroartemisinin (DHA)			Bortezomib (BTZ)			Borrelidin (MMV084032)			MIPS1778 (MMV1557817)			KDU691 (MMV650381)			Lumefantrine (MMV000014)			Mefloquine (MMV000015)			Cladosporin (MMV674143)			DSM265 (MMV018912)
	IC50	mean	SD	n	mean	SD	n	mean	SD	n	mean	SD	n	mean	SD	n	mean	SD	n	mean	SD	n	mean	SD	n	mean	SD	n	mean	SD	n
NF54	ctrl	17.9372	2.64293	4	0.782668	0.375163	5	40.3394	28.724	4	35.2458	5.79051	4	2.23412	2.11646	4	21.5013	7.02521	5	1.73698	0.209044	4	6.53793	2.6813	4	20.9541	5.67211	5	2.75085	1.15909	4
	oxi	50.0807	10.3027	3	1.16788	1.20773	4	21.9111	5.37703	4	26.306	16.9187	4	5.13914	4.11979	3	24.2775	14.6772	3	1.99613	0.728716	3	6.22121	1.35345	3	18.0647	0.915369	4	2.37038	0.866913	3
	HS	20.8409	11.2033	4	0.629993	0.268903	4	26.1678	6.83241	4	33.2533	7.88083	3	2.72629	1.80833	4	19.5035	7.55713	4	4.62609	3.09309	5	12.5746	5.38952	4	19.564	2.04568	5	1.11058	0.224749	4
ACS7 - pB	ctrl	11.6274	4.04461	4	0.62059	0.183077	3	24.636	7.72169	4	39.0826	12.3388	3	1.91254	1.37113	3	12.1751	12.9769	3	1.6595	0.897645	3	5.86314	0.421826	3	12.2602	5.58598	4	0.446697	0.133795	3
	oxi	43.5789	5.47801	3	1.25424	0.354652	3	18.319	8.40379	4	24.809	10.4149	4	3.1532	2.63434	4	23.0582	7.79697	4	1.90711	0.925655	4	9.6884	3.21783	4	12.7497	6.525	4	1.26887	0.411106	4
	HS	16.0787	4.03616	4	0.824768	0.284746	3	25.6158	10.3331	4	33.1789	6.58113	4	6.87643	4.55067	4	19.9681	9.86196	3	3.46605	2.71767	4	7.52157	5.19048	4	15.259	5.41892	4	1.90009	0.695087	4
Rhp16 - pB	ctrl	15.5778	3.83863	5	1.05534	0.164947	4	27.4905	11.5046	5	35.7558	17.8397	5	6.29686	6.41873	5	35.264	16.4897	5	3.2049	1.12688	5	12.041	6.69026	5	17.2272	3.0982	5	2.0905	0.700611	5
	oxi	48.3134	3.30269	3	1.45873	0.731933	3	24.2411	4.3983	3	30.618	21.2855	4	7.11793	3.03115	4	27.6622	6.30882	5	2.47439	0.80087	3	10.4274	1.55069	4	15.4003	3.05264	4	1.51317	0.799009	4
	HS	19.4237	4.52452	5	0.94623	0.264928	4	24.7319	7.0096	5	36.6407	13.4566	5	6.41639	2.48388	4	17.745	4.70645	3	4.5649	1.05633	4	12.8443	2.68134	5	15.1387	3.06874	5	2.33751	0.567957	5
Star -pB	ctrl	12.4185	4.94708	3	0.87854	0.324013	3	28.4575	6.19484	3	38.9992	3.83409	4	2.47828	1.61771	3	36.6516	2.28107	3	4.45414	4.07283	4	8.19021	1.78675	3	20.3356	10.0591	4	1.20373	1.2459	3
	oxi	36.7237	6.33699	4	1.12316	0.331724	4	18.8299	8.12403	4	28.1884	8.60773	4	4.42872	2.27983	4	33.7947	13.9167	4	1.71825	0.212731	3	7.78539	0.861592	3	17.0237	2.1005	4	0.913302	0.258703	4
	HS	14.9736	0.538145	3	0.717383	0.123557	3	22.2111	6.82478	4	26.0276	7.59524	3	3.81797	3.59958	3	14.5762	9.46708	3	4.63648	1.34138	3	8.60671	0.470738	3	15.839	1.47815	4	0.944848	0.273571	4
DHC- int - LoxP	ctrl	8.95988	2.72505	4	0.473989	0.273733	3	29.7867	8.09835	3	30.9299	3.30746	3	3.79532	2.0885	3	15.4289	14.0556	3	1.55507	1.23366	3	4.66701	3.63497	3	15.2461	9.85789	4	0.496963	0.180655	3
	oxi	33.4372	10.3124	4	1.1451	0.381559	3	19.9227	8.64115	4	28.4945	6.573	4	4.63692	3.25047	3	29.1979	9.98277	3	2.46837	0.110313	3	7.5415	0.162371	3	17.2765	3.79356	4	0.865789	0.648974	4
	HS	10.922	0.510686	3	0.276044	0.0963223	4	17.9634	4.50958	4	17.1593	8.29818	4	4.55434	1.91999	3	19.8763	8.4638	3	4.53081	0.6965	3	9.16618	2.41556	4	16.1912	2.85112	4	1.12625	0.388771	4
ΔDHC-LoxP	ctrl	13.2254	3.43169	4	0.354244	0.192207	4	19.4468	8.49153	4	30.7479	6.71717	3	6.01175	4.27783	4	27.9944	15.7274	4	2.52052	0.488316	3	6.6649	0.604004	3	19.9057	9.29726	4	0.927609	0.316798	4
	oxi	29.8939	8.59984	4	0.775114	0.39716	4	20.2217	9.116	4	31.0909	7.58387	3	5.83401	2.58057	4	29.7626	7.30769	4	2.52849	2.39863	3	5.79613	0.195792	3	14.588	4.03434	4	0.718546	0.391635	4
	HS	15.2828	3.20832	3	0.31015	0.10168	3	20.6824	2.40928	3	23.704	3.60236	3	9.01628	3.41042	3	24.3646	3.91403	3	7.06274	1.97141	3	8.90383	2.71675	3	14.0968	5.4313	4	1.21828	0.164239	3
FiKK9.3-Int-LoxP	ctrl	13.8469	3.68268	3	0.465217	0.297269	3	21.5822	5.35949	3	22.6175	11.7438	3	6.54637	2.10919	3	18.5022	4.90089	3	2.47422	1.23701	3	6.92048	2.31903	3	30.0131	154.406	4	2.09947	0.743507	3
	oxi	42.8768	11.0862	4	1.21349	0.596264	4	18.1819	2.66108	4	19.1878	5.07086	4	6.38322	4.34422	4	32.2998	24.9322	4	3.42905	2.80542	4	11.7697	5.24819	4	19.4202	1.40672	4	2.63313	0.309979	3
	HS	16.8822	5.92372	3	0.453593	0.113948	3	19.3233	4.57924	3	22.4182	7.59509	3	7.19282	3.23542	3	22.753	3.25609	3	5.23303	2.76358	3	10.733	2.23703	3	15.786	2.37591	4	2.09566	0.380503	3
ΔFiKK9.3-LoxP	ctrl	20.3753	10.1506	3	0.582286	0.385579	3	23.7737	9.35767	3	34.2335	21.3035	3	10.8434	5.8987	3	25.4816	14.4344	3	2.47914	1.78534	3	5.73725	3.84452	3	43.3771	1178.72	4	2.51965	1.54371	3
	oxi	35.7188	10.3642	4	1.50904	0.885271	4	17.6197	2.83278	4	34.3742	12.1459	4	11.0789	3.51759	4	34.4314	24.7284	4	2.77508	1.15843	4	10.4113	3.15698	4	19.0713	2.24065	4	2.50607	0.831637	4
	HS	9.72269	7.84184	3	0.518837	0.527502	2	16.863	13.3156	3	16.5241	10.0056	2	4.05283	3.62259	3	19.5897	9.54594	2	3.80871	2.63972	3	8.62308	5.44809	3	15.2522	3.7629	3	1.96378	1.54149	2
